# Supplementary material for: G6PD facilitates axon regeneration via clathrin-mediated endocytosis
Source: J Biol Chem. 2026 Mar 4;302(4):111345. doi: 10.1016/j.jbc.2026.111345 (PMC13059121; doi:10.1016/j.jbc.2026.111345)
Supplement: Table S1 [file mmc2.xlsx]

## Sheet: combine
Table S1. Mass Spectrometry Dataset of Proteins Interacting with G6PD Protein.
Protein names	Gene names	Mol. weight [kDa]	Score	iBAQ G6PD-1	iBAQ G6PD-2	iBAQ IgG-1	iBAQ IgG-2	iBAQ G6PD_average	iBAQ IgG_average
Clathrin heavy chain;Clathrin heavy chain 1	Cltc;	189.02	323.31	28863000	1094200	0	0	14978600	0
Enhancer of mRNA-decapping protein 4;	Edc4;	138.82	233.67	2981400	1084600	0	0	2033000	0
Clathrin light chain B	Cltb	25.117	226.6	72087000	3012400	0	0	37549700	0
Clathrin light chain;Clathrin light chain A	Clta;	24.897	147.12	44600000	1968500	0	0	23284250	0
Ig-like domain-containing protein	AABR07065814.2	14.181	98.576	120480000	111470000	0	0	115975000	0
Protein activator of interferon induced protein kinase EIF2AK2	Prkra;	33.151	67.274	1979500	0	0	0	989750	0
Destrin	Dstn	18.533	61.889	2130500	10616000	0	0	6373250	0
AP-2 complex subunit beta;AP complex subunit beta	Ap2b1;	104.55	44.518	1958300	0	0	0	979150	0
AP-2 complex subunit alpha;	Ap2a1;	105.59	42.211	2157100	0	0	0	1078550	0
Pyruvate dehydrogenase E1 component subunit alpha;Pyruvate dehydrogenase E1 component subunit alpha, somatic form, mitochondrial	Pdha1;	41.931	38.319	1152200	0	0	0	576100	0
AP-2 complex subunit mu	Ap2m1;	48.081	36.32	2381100	0	0	0	1190550	0
Desmoplakin	Dsp	332.39	35.975	46697	0	0	0	23348.5	0
phosphoinositide 5-phosphatase;	Synj1;	167.95	35.255	513630	0	0	0	256815	0
Tyrosine 3-monooxygenase/tryptophan 5-monooxygenase activation protein, theta;14-3-3 protein theta	Ywhaq	27.566	35.026	0	0	0	0	0	0
FMR1 autosomal homolog 2	Fxr2	70.256	34.536	1474100	0	0	0	737050	0
Acetyltransferase component of pyruvate dehydrogenase complex;	Dlat-ps1;	54.235	23.871	2913600	0	0	0	1456800	0
RNA helicase	Ddx17	72.644	23.452	955550	0	0	0	477775	0
BMP-2 inducible kinase	Bmp2k;	124.25	19.604	431360	0	0	0	215680	0
phosphopyruvate hydratase;	Eno1;Eno1-ps1;	45.767	19.036	712700	0	0	0	356350	0
Synaptosome associated protein 91;	Snap91;	61.49	18.696	2512400	0	0	0	1256200	0
Charged multivesicular body protein 4B;	Chmp4b;	23.458	18.535	4599500	0	0	0	2299750	0
Clathrin interactor 1	Clint1	69.746	17.937	883100	0	0	0	441550	0
Tyrosine 3-monooxygenase/tryptophan 5-monooxygenase activation protein, zeta;	Ywhaz;	13.937	17.8	1137100	0	0	0	568550	0
N-acylneuraminate cytidylyltransferase	Cmas	48.14	17.749	367150	0	0	0	183575	0
Phosphatidylinositol 3-kinase, C2 domain containing, alpha polypeptide (Predicted), isoform CRA_a	Pik3c2a	190.91	17.505	69148	0	0	0	34574	0
Mitogen-activated protein kinase 3	Mapk3	43.08	17.436	0	0	0	0	0	0
60S ribosomal protein L12;	Rpl12;Rpl12-ps1;	17.046	16.892	1797100	483120	0	0	1140110	0
RNA binding motif protein 14;RCG48334, isoform CRA_e	Rbm14	61.395	16.878	0	0	0	0	0	0
GULP PTB domain containing engulfment adaptor 1;	Gulp1;	35.203	16.681	1187400	0	0	0	593700	0
Utrophin;	Utrn;	389.72	16.551	106600	0	0	0	53300	0
Calcium binding and coiled coil domain 1;	Calcoco1;	67.476	15.257	367340	0	0	0	183670	0
Charged multivesicular body protein 1A	Chmp1a	20.513	14.537	5868700	0	0	0	2934350	0
Heterogeneous nuclear ribonucleoprotein H1;	Hnrnph1;	20.58	14.388	1871500	0	0	0	935750	0
AP2 associated kinase 1;	Aak1;	122.39	13.927	351040	0	0	0	175520	0
ATP synthase subunit f, mitochondrial	Atp5mf	10.452	12.321	7645000	0	0	0	3822500	0
Charged multivesicular body protein 2A	Chmp2a	25.134	12.226	1852400	0	0	0	926200	0
Protein numb homolog	Numb;	58.256	11.904	402430	0	0	0	201215	0
Myosin XVIIIa	Myo18a;	219.18	11.738	0	0	0	0	0	0
Splicing factor proline and glutamine rich;	Sfpq;	71.6	11.549	389910	0	0	0	194955	0
Calumenin;	Calu;	26.616	11.533	0	0	0	0	0	0
Barrier-to-autointegration factor	Banf1	10.044	11.488	0	0	0	0	0	0
proline--tRNA ligase;Glutamyl-prolyl-tRNA synthetase	Eprs1;	166.45	11.222	70091	0	0	0	35045.5	0
IST1 homolog	Ist1	36.644	11.067	0	0	0	0	0	0
RUN domain containing 3A	Rundc3a	46.739	10.799	0	0	0	0	0	0
Keratinocyte proline-rich protein	Kprp	76.412	10.47	583350	0	0	0	291675	0
Actin, beta-like 2	Actbl2	41.963	10.14	1139000	0	0	0	569500	0
Nucleoporin 153	Nup153;	144.77	10.073	143790	0	0	0	71895	0
Phosphatidylinositol binding clathrin assembly protein	Picalm;	71.611	9.8447	0	0	0	0	0	0
RNA helicase	Ddx3x;	67.766	9.8023	455380	0	0	0	227690	0
Sodium/potassium-transporting ATPase subunit alpha	Atp1a2	106.02	9.4259	0	0	0	0	0	0
Ig-like domain-containing protein;	ENSRNOG00000068908;ENSRNOG00000071152;	7.5565	8.6041	3722900	6079500	0	0	4901200	0
Serine/arginine repetitive matrix 2;	Srrm2;	277.93	8.3997	91745	0	0	0	45872.5	0
Leucine rich repeat containing 59;	Lrrc59;	33.051	8.0214	0	0	0	0	0	0
DnaJ (Hsp40) homolog, subfamily C, member 6 (Predicted);DnaJ heat shock protein family (Hsp40) member C6;	Dnajc6;	99.325	7.9786	0	0	0	0	0	0
Solute carrier family 27 (Fatty acid transporter), member 1;Solute carrier family 27 member 1;	Slc27a1;	71.346	7.9635	315960	0	0	0	157980	0
RNA helicase	Dhx9	131.73	7.852	0	0	0	0	0	0
Actin-related protein 2/3 complex subunit 5;Actin-related protein 2/3 complex subunit 5-like protein	Arpc5l	17.139	7.8234	1506100	0	0	0	753050	0
Tropomyosin 2	Tpm2;	31.285	7.7272	142580	0	0	0	71290	0
ELAV-like protein	Elavl3;	36.548	7.6346	0	0	0	0	0	0
NADH dehydrogenase [ubiquinone] 1 alpha subcomplex subunit 7	Ndufa7	12.5	7.455	0	0	0	0	0	0
Ig-like domain-containing protein	ENSRNOG00000070565	13.108	7.4132	0	0	0	0	0	0
Cytochrome b-c1 complex subunit 8	Uqcrq	9.8492	7.365	3427100	0	0	0	1713550	0
Arp2/3 complex 34 kDa subunit;	Arpc2;	9.5287	7.1948	0	0	0	0	0	0
Serine and arginine rich splicing factor 10;	Srsf10;	22.222	7.1442	694830	0	0	0	347415	0
Cysteine rich protein 1;Cysteine-rich protein 1	Crip1	13.513	7.0996	1345800	1136000	0	0	1240900	0
Similar to ribosomal protein L10	RGD1563861	24.65	6.8588	964130	0	0	0	482065	0
Ataxin 2-like	Atxn2l;	105.42	6.8261	0	0	0	0	0	0
Charged multivesicular body protein 2B;	Chmp2b;	21.814	6.799	1016500	0	0	0	508250	0
FUS RNA binding protein	Fus	52.673	6.7877	1677600	0	0	0	838800	0
vesicle-fusing ATPase;Vacuolar protein sorting-associated protein 4A	Vps4a	56.113	6.6012	1172200	0	0	0	586100	0
non-specific serine/threonine protein kinase;	Mark2;	85.072	6.5599	0	0	0	0	0	0
Charged multivesicular body protein 5	Chmp5	24.575	6.5509	0	0	0	0	0	0
Catenin beta 1;Catenin (Cadherin associated protein), beta 1, isoform CRA_a;	Ctnnb1;	85.073	6.4255	593350	0	0	0	296675	0
Immunoglobulin heavy constant epsilon;	Ighm;	53.34	6.3583	0	229760	0	0	114880	0
ELAV-like protein	Elavl4;	38.084	6.3051	100540	0	0	0	50270	0
Bromodomain PHD finger transcription factor;	Bptf;	304.22	6.3029	0	171460	0	0	85730	0
Elongation factor 1-beta;Eukaryotic translation elongation factor 1 beta 2	Eef1b2	24.675	6.2883	1569700	0	0	0	784850	0
CAP-GLY domain containing linker protein 1	Clip1	146.56	6.2683	0	349250	0	0	174625	0
Paired box 3;Paired box 7	Pax3;Pax7	52.948	6.1999	0	0	0	0	0	0
Dihydrolipoamide acetyltransferase component of pyruvate dehydrogenase complex;	Pdhx;	54.24	6.1818	355020	0	0	0	177510	0
Cysteine and glycine-rich protein 1	Csrp1	21.716	6.1595	1160500	0	0	0	580250	0
KxDL motif-containing protein 1	Kxd1	26.856	-2	0	0	0	0	0	0
Endosulfine alpha;Alpha-endosulfine	Ensa	13.675	-2	16494000	0	0	0	8247000	0
Family with sequence similarity 171, member B	Fam171b	84.522	-2	0	0	0	0	0	0
Granzyme N	Gzmn	41.219	-2	4704000	0	0	0	2352000	0
Bassoon (presynaptic cytomatrix protein);Protein bassoon	Bsn	418.02	-2	0	0	0	0	0	0
Similar to Alcohol dehydrogenase 1A (Alcohol dehydrogenase alpha subunit)	Adh1-ps1	41.262	-2	0	0	0	0	0	0
Similar to 6820428L09 protein	RGD1304622	129.08	-2	165350	0	0	0	82675	0
40S ribosomal protein S26;	LOC100361854;LOC688948;	13.006	11.266	13962000	0	1082900	0	6981000	541450
Poly(A) binding protein, cytoplasmic 1;Polyadenylate-binding protein;	Pabpc1;	59.959	114.14	2562400	269520	352980	0	1415960	176490
KH domain-containing, RNA-binding, signal transduction-associated protein 1;KH RNA binding domain containing, signal transduction associated 2	Khdrbs1;	48.315	11.796	1588000	0	338170	0	794000	169085
Collagen type I alpha 1 chain;	Col1a1;	130.13	18.544	0	492860	0	108480	246430	54240
ADP/ATP translocase	ENSRNOG00000063289;Slc25a4;	27.093	25.001	2141000	0	521190	0	1070500	260595
Ribosomal protein L18	Rpl18;	21.401	117.71	19437000	616510	5283200	0	10026755	2641600
Heterogeneous nuclear ribonucleoprotein A3;Heterogeneous nuclear ribonucleoprotein A3-like;	Hnrnpa3;LOC100911361;	34.476	61.023	2083300	220210	633330	0	1151755	316665
Heterogeneous nuclear ribonucleoprotein K;	Hnrnpk;LOC100359916;	48.51	39.426	774930	0	213800	0	387465	106900
RCG38662, isoform CRA_a;60S ribosomal protein L18a	Rpl18a	26.355	61.808	4696500	465690	936530	492100	2581095	714315
40S ribosomal protein S3a	Rps3a;	28.269	42.67	4350000	0	1227600	0	2175000	613800
60S ribosomal protein L19;Ribosomal protein L19	Rpl19	23.466	60.837	11648000	0	1982000	1376500	5824000	1679250
60S ribosomal protein L8;Ribosomal protein L8	Rpl8;RGD1561333;	28.024	78.158	15025000	762070	4644500	551340	7893535	2597920
Ribosomal protein;60S ribosomal protein L10a;Ribosomal protein L10A	Rpl10a;	21.636	12.424	6426700	0	2214300	0	3213350	1107150
Cofilin 1;Cofilin-1;	Cfl1;	18.832	13.41	2532000	0	895180	0	1266000	447590
Tubulin alpha chain;Tubulin alpha-1A chain	Tuba1b;Tuba1a;	50.004	100.97	11006000	0	4182300	0	5503000	2091150
60S ribosomal protein L35a;	LOC108348509;LOC108349446;	12.623	31.15	9431700	813940	4016700	0	5122820	2008350
Ribosomal protein S5;40S ribosomal protein S5	Rps5;	22.095	21.055	4927600	0	1959900	0	2463800	979950
40S ribosomal protein S7	Rps7-ps23;Rps7;	23.954	25.744	3703200	727440	885880	939390	2215320	912635
FMR1 autosomal homolog 1;	Fxr1;	61.567	43.804	1263300	0	531650	0	631650	265825
60S ribosomal protein L27	Rpl27;LOC100912027	15.798	40.446	3512600	0	1500500	0	1756300	750250
Protein phosphatase 1 regulatory subunit;	Ppp1r12a;	103.55	27.73	405540	0	182380	0	202770	91190
40S ribosomal protein S25	Rps25;	10.309	39.604	27577000	3797300	9623200	4540400	15687150	7081800
Enhancer of rudimentary homolog;	Erh;	12.259	45.22	4293200	0	1997700	0	2146600	998850
40S ribosomal protein S24;	Rps24;	15.197	20.288	4199200	0	1955500	0	2099600	977750
Lamin A, isoform CRA_b;Prelamin-A/C;Lamin A, isoform CRA_a	Lmna;	74.311	174.66	3413400	371090	1079500	748940	1892245	914220
60S ribosomal protein L39;Ribosomal protein L39	Rpl39	6.4066	88.078	79140000	145290000	10482000	100740000	112215000	55611000
60S acidic ribosomal protein P2;	Rplp2;LOC498555;	11.692	72.339	9801600	0	4888900	0	4900800	2444450
Ribosomal protein L3;60S ribosomal protein L3	Rpl3;	45.538	49.333	2576200	0	1039500	250270	1288100	644885
60S acidic ribosomal protein P1	Rplp1	11.498	19.647	17689000	0	8861700	0	8844500	4430850
60S ribosomal protein L6	Rpl6;	33.561	84.152	7472700	500290	3117000	894110	3986495	2005555
60S ribosomal protein L7a	Rpl7a;	29.995	74.477	14275000	1796500	8180600	0	8035750	4090300
60S ribosomal protein L13a	Rpl13a;Flt3lg;	23.446	30.778	1224700	214530	744160	0	719615	372080
Diazepam binding inhibitor, acyl-CoA binding protein;Acyl-CoA-binding protein	Dbi	13.625	13.737	4017700	3688400	2366100	1666200	3853050	2016150
KH type-2 domain-containing protein	ENSRNOG00000068437	14.511	6.9938	2042800	0	1073500	0	1021400	536750
60S ribosomal protein L23	Rpl23;	12.601	14.4	21424000	0	11412000	0	10712000	5706000
60S ribosomal protein L34	Rpl34;Rpl34-ps1;	13.293	54.445	6894800	1061100	3220600	1029400	3977950	2125000
40S ribosomal protein S13;	Rps13;LOC683961;	16.142	47.382	17707000	1220700	10327000	0	9463850	5163500
Advillin	Avil	91.893	107.82	2244700	0	1233400	0	1122350	616700
Purine rich element binding protein B;Transcriptional activator protein Pur-beta	Purb	33.532	11.187	1165500	0	644730	0	582750	322365
60S ribosomal protein L30	Rpl30	12.784	91.091	18922000	2900100	12384000	0	10911050	6192000
Serpine1 mRNA binding protein 1;	Serbp1;	22.728	19.239	1947700	0	1122500	0	973850	561250
Heterogeneous nuclear ribonucleoprotein D0	Hnrnpd	38.218	8.3122	2020300	0	1166100	0	1010150	583050
Dystonin;	Dst;	867.84	10.979	9513.9	0	5501.6	0	4756.95	2750.8
60S ribosomal protein L36a;Similar to large subunit ribosomal protein L36a;	Rpl36a-ps7;RGD1564617;	9.1287	14.032	14085000	4795800	11072000	0	9440400	5536000
Tubulin beta chain;Tubulin beta-4B chain	Tubb4b;	48.651	30.875	1742800	0	1025100	0	871400	512550
40S ribosomal protein S17;	RGD1559955;Rps17;	15.591	40.306	2715500	1745900	1634600	991040	2230700	1312820
40S ribosomal protein S15	Rps15	17.04	6.7486	493830	0	0	299130	246915	149565
Ribosomal protein L23a;Similar to 60S ribosomal protein L23a;	Rpl23a;RGD1564606;	17.972	21.188	5163200	1087300	3800500	0	3125250	1900250
60S ribosomal protein L21;	AABR07034641.1;AABR07037412.1;	18.766	19.92	2805300	0	1723500	0	1402650	861750
Glyceraldehyde-3-phosphate dehydrogenase;	Gapdh;ENSRNOG00000066746;	35.828	54.293	2880900	813890	2271300	0	1847395	1135650
Heterogeneous nuclear ribonucleoprotein M;	Hnrnpm;	66.632	8.4024	447500	0	275340	0	223750	137670
60S ribosomal protein L11	Rpl11;	20.252	44.888	17122000	2725900	9377700	3085300	9923950	6231500
60S ribosomal protein L4	Rpl4	47.3	117.45	5126800	1390800	3556000	545670	3258800	2050835
Histone H2B	H2bc12;ENSRNOG00000064540;	13.906	264.65	82436000	32510000	53796000	18607000	57473000	36201500
Ig-like domain-containing protein;	ENSRNOG00000062682;ENSRNOG00000066971;	12.111	47.652	2467300	5064000	0	4783600	3765650	2391800
Microtubule-associated protein 1A;Microtubule-associated protein 1 A, isoform CRA_c;	Map1a;	325.61	11.018	106910	0	68188	0	53455	34094
Tyrosine 3-monooxygenase/tryptophan 5-monooxygenase activation protein, gamma;14-3-3 protein gamma	Ywhag	28.2	23.947	2870200	0	1831700	0	1435100	915850
60S ribosomal protein L38	RGD1561636;Rpl38;	8.2458	35.802	15142000	9308600	8205200	7463700	12225300	7834450
Homeobox containing 1	Hmbox1;	45.51	6.552	477240	0	321500	0	238620	160750
Histone H2A;Histone H2A type 2-A	ENSRNOG00000062927;	25.833	115.45	125770000	43956000	79859000	35239000	84863000	57549000
60S ribosomal protein L7;Similar to 60S ribosomal protein L7	Rpl7;LOC103694242	30.329	30.951	2442800	0	1700400	0	1221400	850200
60S ribosomal protein L28	Rpl28;	15.848	41.131	7437700	1282300	5198800	879750	4360000	3039275
40S ribosomal protein S9	Rps9;	22.591	43.272	3131200	0	2206000	0	1565600	1103000
Tropomodulin 1;Tropomodulin-1	Tmod1	36.515	15.082	1922800	0	1379900	0	961400	689950
Histone H1.4	H1-4	21.987	31.518	4673200	6007900	1663900	6030400	5340550	3847150
60S ribosomal protein L35	Rpl35;	14.68	168.31	19863000	3253600	12987000	3732900	11558300	8359950
39S ribosomal protein L34, mitochondrial	Mrpl34	22.189	6.7461	629930	720650	0	984000	675290	492000
ITPR interacting domain containing 2;	Itprid2;	137.19	61.441	1328900	0	976570	0	664450	488285
Elongation factor 1-alpha;Elongation factor 1-alpha 2;	Eef1a2;	50.62	11.759	2918100	0	1636200	557490	1459050	1096845
60S ribosomal protein L37a;60S ribosomal protein L37a-like;	ENSRNOG00000063418;Rpl37a-ps1;	11.414	18.382	3641400	0	1494300	1253900	1820700	1374100
Tubulin beta-3 chain	Tubb3	50.418	12.153	410690	0	0	310920	205345	155460
Myosin light chain 3;Myosin, light chain 1	Myl3;	22.492	26.871	2507300	0	1898600	0	1253650	949300
40S ribosomal protein S8	Rps8;	24.324	167.82	26417000	3129500	21262000	1285400	14773250	11273700
Actin related protein 2/3 complex, subunit 1A;Actin-related protein 2/3 complex subunit;	Arpc1a;	37.643	6.7502	1285300	0	980870	0	642650	490435
F-actin-capping protein subunit alpha-2;F-actin-capping protein subunit alpha;	Capza2;	32.967	138.49	18869000	0	14420000	0	9434500	7210000
Heat shock protein family A (Hsp70) member 8;Heat shock cognate 71 kDa protein;	Hspa8;	70.51	154.76	3800500	0	2911700	0	1900250	1455850
Muscleblind-like splicing regulator 1;	Mbnl1;	33.05	7.1919	1655800	0	1300900	0	827900	650450
60S ribosomal protein L32;Similar to 60S ribosomal protein L32;	Rpl32;LOC688684;	15.86	19.235	14141000	0	11144000	0	7070500	5572000
ATP synthase subunit O, mitochondrial	Atp5po	23.783	18.422	2193700	1092100	1446900	1153100	1642900	1300000
RCG61099, isoform CRA_b;RRM domain-containing protein;	Srsf3;AABR07026797.1;	14.203	34.162	4043500	3305500	3685900	2224400	3674500	2955150
40S ribosomal protein S16;Similar to 40S ribosomal protein S16;	Rps16;AC117869.1;	16.445	39.207	6960700	0	3420700	2290600	3480350	2855650
Collagen type XXVIII alpha 1 chain	Col28a1	118.69	110.33	3055400	0	2538000	0	1527700	1269000
Actinin, alpha 1	Actn1;	98.222	26.964	649550	0	541150	0	324775	270575
Ribosomal protein L15;60S ribosomal protein L15	LOC100362479;Rpl15;	24.176	23.684	4886900	0	3192100	961200	2443450	2076650
40S ribosomal protein S3;RCG40478, isoform CRA_h	Rps3;	20.089	66.064	6071800	1193200	5186400	1020600	3632500	3103500
Coronin	Coro2b	54.964	156.95	9216900	291600	7092800	1043400	4754250	4068100
Heat shock protein beta-1	Hspb1	22.807	17.531	3627800	0	3113400	0	1813900	1556700
40S ribosomal protein S18	LOC100362298;Rps18;	17.818	172.9	19909000	11430000	14804000	12162000	15669500	13483000
Muscleblind-like splicing regulator 2;	Mbnl2;	40.433	15.656	2823700	0	2436000	0	1411850	1218000
60S ribosomal protein L31;Similar to ribosomal protein L31;	LOC100910017;RGD1564839;	14.262	11.789	6655500	0	5756900	0	3327750	2878450
Actin, cytoplasmic 2;Actin, gamma 1	Actg1	41.792	97.498	19909000	0	16602000	776490	9954500	8689245
60S ribosomal protein L24;Ribosomal protein L24	Rpl24;	17.676	32.186	6392700	1164200	4563500	2053100	3778450	3308300
Eukaryotic translation elongation factor 1 delta;pyrroline-5-carboxylate reductase;	Pycr3;	72.895	80.739	983220	0	862390	0	491610	431195
Tubulin beta chain;Tubulin beta-2B chain	Tubb2b	49.853	16.844	1443700	0	1307900	0	721850	653950
Phosphate carrier protein, mitochondrial;Thymopoietin;	Tmpo;	79.496	12.313	382960	0	348930	0	191480	174465
Myelin protein P0	Mpz;	26.68	38.164	683960	1791100	652270	1631600	1237530	1141935
Rho GTPase-activating protein 20-like	LOC365791	93.689	8.2701	7000100	1159200	7592100	0	4079650	3796050
Myosin 1C	Myo1c	112.87	17.159	512670	112730	582420	0	312700	291210
Tubulin beta-2A chain	Tubb2a	49.906	9.668	455080	808370	611250	567270	631725	589260
Myosin IE;Unconventional myosin-Ie	Myo1e	113.58	12.47	363520	0	339200	0	181760	169600
Methyl-CpG-binding protein 2;	Mecp2;	53.048	14.49	309200	0	289240	0	154600	144620
RCG61762, isoform CRA_b;Serine and arginine rich splicing factor 7;	Srsf7;	15.763	14.782	1165100	0	1104900	0	582550	552450
RCG46686, isoform CRA_a;Organic solute carrier partner 1;	Rps14-ps7;Oscp1;	16.273	49.791	17045000	4156200	14961000	5283400	10600600	10122200
Transformer 2 beta homolog;Transformer-2 protein homolog beta	Tra2b	21.935	6.7589	1304300	0	1250200	0	652150	625100
Histone H1.1	H1-1	22.004	18.76	1326500	0	1277600	0	663250	638800
Tubulin beta-5 chain;Tubulin beta chain	Tubb5;	49.67	137.31	8552100	0	8331600	0	4276050	4165800
40S ribosomal protein S4	Rps4x;	27.504	46.644	1012300	172070	401070	756650	592185	578860
60S ribosomal protein L10;Ribosomal protein L10-like;	Rpl10;Rpl10l;	24.604	31.615	4514200	0	4443500	0	2257100	2221750
Elongation factor 1-gamma;Eukaryotic translation elongation factor 1 gamma;	Eef1g;	50.06	14.166	1072500	0	1057500	0	536250	528750
40S ribosomal protein S23	Rps23;	19.88	25.365	3690400	490550	3323300	829090	2090475	2076195
Isoaspartyl peptidase/L-asparaginase	Asrgl1	34.281	10.23	445920	0	445440	0	222960	222720
H1.3 linker histone, cluster member	H4f3	22.233	24.513	3526800	0	3535400	0	1763400	1767700
Calmodulin-3;Calmodulin-2;Calmodulin-1;	Calm3;Calm2;Calm1;	16.837	149.03	34949000	1942600	37008000	0	18445800	18504000
FLII, actin remodeling protein	Flii	144.76	33.605	446730	0	453130	0	223365	226565
Tubulin beta chain	Tubb4a	49.585	16.279	830060	0	848610	0	415030	424305
Syntrophin, beta 1;Syntrophin, basic 1 (Predicted)	Sntb1	55.503	23.317	226200	0	231370	0	113100	115685
Ribosomal protein L22;RCG31311	Rpl22;	14.353	27.088	9130200	2231400	7698400	3987700	5680800	5843050
Histone H4	H4c2	11.367	323.31	438660000	112310000	481480000	107360000	275485000	294420000
Neurofilament heavy;Neurofilament heavy polypeptide	Nefh;	113.19	122.12	1666800	0	1686000	107220	833400	896610
Neurofilament 3, medium;Neurofilament medium polypeptide	Nefm	95.707	323.31	11286000	1114100	12901000	498710	6200050	6699855
40S ribosomal protein S19	Rps19;	16.085	180.06	10000000	5004800	10597000	5937900	7502400	8267450
Ribosomal protein S10;Plectin/S10 N-terminal domain-containing protein;	Rps10;RGD1564698;	18.182	12.363	1074900	592400	996680	840970	833650	918825
RCG24674, isoform CRA_b;RCG24674, isoform CRA_e	Synm	172.88	323.31	3558100	469300	4331600	134330	2013700	2232965
Vimentin	Vim	53.732	323.31	425330000	73313000	466070000	87056000	249321500	276563000
Serine/arginine-rich splicing factor 1	Srsf1	27.744	18.309	1386500	534080	1468800	666440	960290	1067620
Target of myb1 like 2 membrane trafficking protein	Tom1l2	50.023	33.612	866340	0	966960	0	433170	483480
Actin-related protein 2/3 complex subunit 4	Arpc4	19.667	13.063	5763300	0	6470200	0	2881650	3235100
Ig gamma-2B chain C region	Igh-1a	36.497	74.238	135320000	146510000	135750000	181260000	140915000	158505000
MICOS complex subunit MIC60;	Immt;	83.326	73.09	492970	0	557990	0	246485	278995
Histone H3	H3f3c;Hist2h3c2;LOC108349691	15.358	74.859	292350000	75607000	294590000	125290000	183978500	209940000
Actin-binding LIM protein 1;	Ablim1;	51.871	49.507	744780	0	851400	0	372390	425700
Myosin light chain 6;Myl6 protein	Myl6;	16.93	323.31	274620000	26194000	305190000	46102000	150407000	175646000
60S ribosomal protein L29;	AC132539.2;LOC120094652;	16.41	12.21	5084800	1066100	7204100	0	3075450	3602050
Granulin precursor;Progranulin	Grn	65.156	103.9	19776000	17840000	21911000	22215000	18808000	22063000
Drebrin 1;Drebrin	Dbn1	77.343	323.31	4721500	0	5438700	273900	2360750	2856300
Keratin 14;Keratin, type I cytoskeletal 14	Ka11;	49.478	13.755	790140	0	0	956670	395070	478335
Ubiquitin-40S ribosomal protein S27a;RCG50143;Polyubiquitin	Rps27a;Ubb-ps1;	17.951	30.781	9645700	298560	12063000	0	4972130	6031500
FAU, ubiquitin like and ribosomal protein S30 fusion;	LOC687780;Fau;	14.372	12.677	12880000	5286000	9210700	12827000	9083000	11018850
Twinfilin-1;ADF-H domain-containing protein;	Twf1;Twf1-ps1;	40.09	13.051	650220	0	797370	0	325110	398685
Spectrin, alpha, non-erythrocytic 1;	Sptan1;	285.19	323.31	3084200	0	3770900	35220	1542100	1903060
Neurofilament light polypeptide	Nefl	61.335	323.31	22641000	644050	26685000	2123400	11642525	14404200
Peripherin	Prph	53.549	323.31	133880000	15673000	161540000	24677000	74776500	93108500
Internexin neuronal intermediate filament protein, alpha	Ina	56.257	278.18	6239600	0	7636800	153870	3119800	3895335
Collagen type I alpha 2 chain;	Col1a2;	122.17	27.915	158630	162230	190680	214560	160430	202620
40S ribosomal protein S20;	Rps20;LOC100359563;	13.241	21.066	5399400	0	3676800	3224200	2699700	3450500
78 kDa glucose-regulated protein;Endoplasmic reticulum chaperone BiP	Hspa5	72.474	15.228	466750	0	600370	0	233375	300185
Synaptopodin	Synpo	105.51	52.911	450800	0	583030	0	225400	291515
calcium/calmodulin-dependent protein kinase;	Camk2a;	52.671	23.528	617220	0	800490	0	308610	400245
Actin-related protein 3;Actin related protein 3	Actr3;	47.583	87.662	3486500	0	4564800	0	1743250	2282400
calcium/calmodulin-dependent protein kinase;Calcium/calmodulin-dependent protein kinase II beta;	Camk2b;	72.827	12.541	635020	0	834150	0	317510	417075
40S ribosomal protein S11;	Rps11;	22.618	69.63	10735000	1306800	13417000	2493600	6020900	7955300
Actin, cytoplasmic 1;Actin, gamma 1;Actin, beta	Actb;Actg1;	41.736	323.31	566960000	17268000	748830000	26635000	292114000	387732500
Rho GTPase-activating protein 20-like;	LOC365791;LOC120100815;	92.528	6.5495	2060700	4706300	3464600	5575400	3383500	4520000
Myosin heavy chain 14	Myh14	229.6	323.31	15890000	1147800	20719000	2054200	8518900	11386600
ATP synthase subunit alpha;	Atp5f1a;	58.221	104.74	477330	0	650170	0	238665	325085
Plectin;	Plec;	514.53	323.31	4333900	102160	5900300	229440	2218030	3064870
Tropomyosin alpha-3 chain;Tropomyosin 3	Tpm3;	29.006	323.31	34188000	1705500	48480000	1427500	17946750	24953750
Serine/threonine-protein phosphatase PP1-alpha catalytic subunit	Ppp1ca	37.512	18.464	930200	0	1302500	0	465100	651250
Filamin A;	Flna;	269.98	72.598	341470	0	478420	0	170735	239210
WAS/WASL-interacting protein family member 3-like	Pura	34.883	120	6782700	355920	9471200	608010	3569310	5039605
Myosin, heavy chain 9	Myh9;	226.63	323.31	40661000	3773400	57718000	5041700	22217200	31379850
60S ribosomal protein L13;	ENSRNOG00000062895;Rpl13;	53.526	69.125	1860200	204690	2817300	123910	1032445	1470605
Myosin light chain 12A;	Myl12a;Myl12b;	19.606	210.25	22752000	1552800	29065000	5606200	12152400	17335600
Spectrin beta chain	Sptbn1	273.82	323.31	2966800	0	4275800	0	1483400	2137900
H1.2 linker histone, cluster member	H1f2	21.316	177.44	82239000	16606000	125720000	17640000	49422500	71680000
Ribosomal protein L26;60S ribosomal protein L26;KOW domain-containing protein	Rpl26;	24.366	20.587	746170	0	1087800	0	373085	543900
Pleckstrin homology domain containing A4;	Plekha4;	78.141	101.56	829000	0	919080	301700	414500	610390
40S ribosomal protein S6	Rps6;	28.68	45.307	5572000	0	6342000	1966100	2786000	4154050
Myelin basic protein	Mbp;	21.502	105.68	4343300	3149300	626660	10574000	3746300	5600330
Myosin VA	Myo5a	215.26	309.58	3681700	92941	5215800	473190	1.88732e+06	2844495
Tropomyosin alpha-4 chain;Tropomyosin 4	Tpm4;	28.509	323.31	20064000	0	30054000	318060	10032000	15186030
Myosin heavy chain 10	Myh10;	231.36	323.31	5305600	263050	7996300	462390	2784325	4229345
40S ribosomal protein S27;Ribosomal protein S27-like	Rps27;LOC100362987;	9.461	29.246	9552700	0	14615000	0	4776350	7307500
Histone H1.5	H1-5	22.649	43.004	9367000	724200	13985000	1472000	5045600	7728500
60S ribosomal protein L14;	Rpl14;	22.869	73.009	10370000	893750	17351000	0	5631875	8675500
Serine protease 1	Prss1	25.959	44.343	663360000	655320000	782470000	1276900000	659340000	1029685000
EF-hand domain-containing protein D2	Efhd2	26.759	93.389	4425900	0	7022400	0	2212950	3511200
Heterogeneous nuclear ribonucleoprotein U;	Hnrnpu;	86.222	30.821	164730	0	262850	0	82365	131425
Unconventional myosin-VI;	Myo6;	144.76	130.64	1373400	0	2237500	0	686700	1118750
Tropomodulin-2;Tropomodulin 2	Tmod2	39.491	136.36	16108000	233200	25562000	1653500	8170600	13607750
Tropomyosin 1	Tpm1	28.696	245.92	16236000	303460	27595000	633950	8269730	14114475
60S ribosomal protein L17;	LOC120100542;Rpl17;	22.025	44.583	750510	0	1305400	0	375255	652700
Major vault protein	Mvp	95.797	24.813	71979	0	125220	0	35989.5	62610
Histone H2A;Histone H2A.J;Histone H2A type 1-E;	H2aj;	13.66	239.5	6633600	5417200	15397000	5710700	6025400	10553850
Caldesmon 1	Cald1;	86.973	221.46	6170500	0	10835000	0	3085250	5417500
Arginine and glutamate-rich protein 1	Arglu1	32.887	16.626	0	1652400	1056400	1940500	826200	1498450
F-actin-capping protein subunit alpha-1;F-actin-capping protein subunit alpha;	Capza1;	32.909	68.031	1314200	0	2505600	0	657100	1252800
Albumin	Alb	69.686	85.187	15876000	14709000	19696000	38774000	15292500	29235000
Immunoglobulin heavy constant epsilon;Ig gamma-2A chain C region	Ighm;Igg-2a	57.477	29.685	0	538620	357850	675240	269310	516545
Actin, alpha skeletal muscle;Actin, alpha cardiac muscle 1;Actin, aortic smooth muscle	Acta1;Actc1;	42.051	23.905	1035000	0	1995600	0	517500	997800
A-kinase anchoring protein 2;	Akap2;	93.63	30.995	368710	0	718340	0	184355	359170
Coronin	Coro1c	53.007	61.088	1820300	0	3591900	0	910150	1795950
Myosin heavy chain 11	Myh11;	228.04	323.31	1870300	323720	4027200	356620	1097010	2191910
Myosin XVIIIa	Myo18a;	226.78	316.61	880270	29821	1823500	38098	455046	930799
LUC7-like 2 pre-mRNA splicing factor;	Luc7l2;	38.611	31.94	0	579640	0	1190000	289820	595000
F-actin-capping protein subunit beta;	Capzb;	30.628	49.706	3083400	0	6492500	0	1541700	3246250
Histone H2A	H2az1-ps1;H2az1;H2az2	13.223	56.883	1113100	0	1394000	959700	556550	1176850
Neurabin-2	Ppp1r9b	89.645	127.25	1094700	0	2319000	0	547350	1159500
LIM domain and actin-binding protein 1;LIM domain and actin binding 1	Lima1	83.796	34.162	275950	0	708060	0	137975	354030
Myosin Ib	Myo1b	124.9	60.555	552420	0	1442700	0	276210	721350
Ig-like domain-containing protein;	ENSRNOG00000068847;ENSRNOG00000066203;	16.613	59.764	2741400	3237800	1873400	14996000	2989600	8434700
Peripherin	Prph	53.982	7.6193	125780	0	362250	0	62890	181125
LRR binding FLII interacting protein 2;	Lrrfip2;	45.559	224.29	1215300	0	3645200	0	607650	1822600
Histone H1.0	H1-0	20.885	31.611	3130500	0	5839800	3705100	1565250	4772450
40S ribosomal protein S29;	Rps29;	6.6767	129.07	22685000	26738000	55469000	101650000	24711500	78559500
Tight junction protein 1	Tjp1;	193.02	17.559	85153	0	282160	0	42576.5	141080
Myosin phosphatase Rho interacting protein;	Mprip;	131.56	42.293	275740	0	960060	0	137870	480030
Tropomyosin 1	Tpm1	32.708	18.231	501570	0	1847100	0	250785	923550
Filamin B	Flnb	273.06	102.34	57884	0	247150	0	28942	123575
Ig-like domain-containing protein;	AABR07060872.1;	17.049	11.465	4894900	0	520480000	586960000	2447450	553720000
Tropomyosin 1	Tpm1	32.579	103.38	0	0	861460	0	0	430730
Adiponectin a;Complement C1q subcomponent subunit B	C1qb	26.647	39.249	0	0	2575000	7705400	0	5140200
Ig-like domain-containing protein;	RGD1564696;ENSRNOG00000067894;	17.094	36.158	0	0	1860800	3800100	0	2830450
Ig-like domain-containing protein;	ENSRNOG00000063419;ENSRNOG00000064086;	11.294	23.417	0	0	3239300	5444800	0	4342050
Myosin heavy chain 14	Myh14	227.75	16.915	0	0	112760	0	0	56380
Heterogeneous nuclear ribonucleoprotein A1;	Hnrnpa1;	38.803	16.869	0	0	880270	0	0	440135
Protein phosphatase 1, regulatory subunit 9A;Neurabin-1	Ppp1r9a	144.05	16.523	0	0	306330	0	0	153165
Inositol 1,4,5-trisphosphate receptor;Inositol 1,4,5-trisphosphate receptor type 3	Itpr3	315.8	15.23	0	0	125340	0	0	62670
Myl9 protein;Myosin regulatory light polypeptide 9	Myl9	19.854	14.653	0	0	2406100	0	0	1203050
Complement C1q C chain;Adiponectin b	C1qc;	26.086	13.393	0	0	2441400	1170600	0	1806000
Synaptopodin	Synpo	110.1	11.985	0	0	139920	0	0	69960
Ig heavy chain V region IR2;Ig-like domain-containing protein;	;ENSRNOG00000068059	16.024	11.691	0	0	0	1851200	0	925600
60S ribosomal protein L9	LOC103692829;Rpl9;	21.424	11.276	0	0	1533000	0	0	766500
40S ribosomal protein S2;	AABR07029195.1;AABR07039648.1;	25.417	10.859	0	0	944040	0	0	472020
Ig-like domain-containing protein;	ENSRNOG00000067079;ENSRNOG00000063256;	10.542	10.36	0	0	2488900	4843400	0	3666150
RCG21437, isoform CRA_c;Sperm acrosome developmental regulator	Spacdr	18.187	8.6751	0	0	1589700	0	0	794850
Serine peptidase inhibitor, Kunitz type, 2	Spint2	27.467	7.9814	0	0	948900	0	0	474450
Cysteine-rich protein 2;Similar to cysteine-rich protein 2;	Crip2;RGD1563606;	21.206	7.172	0	0	0	496640	0	248320
RNA binding motif protein 27;	Rbm27;	107.53	6.7992	0	0	0	2662300	0	1331150
Cytospin-A	Specc1l	126.33	6.6561	0	0	166810	0	0	83405
Methyltransferase like 15	Mettl15	45.573	6.5473	0	0	603190	0	0	301595
UTP6 small subunit processome component	Utp6	68.19	6.3919	0	0	211760	0	0	105880
N-acetylglucosamine-6-phosphate deacetylase;	Amdhd2;	39.896	6.3612	0	0	671430	0	0	335715
Integrin subunit alpha 3;Integrin alpha 3 variant A	Itga3;	116.89	6.2536	0	0	0	247970	0	123985
Ig-like domain-containing protein	Igkvl-ps2;ENSRNOG00000070159	10.779	6.247	0	0	0	4979500	0	2489750
Actin-related protein 2/3 complex subunit 5;	AABR07072283.2;Arpc5;	9.2132	6.1625	0	0	6662500	0	0	3331250
Cytochrome c oxidase subunit 6C-2;Cytochrome c oxidase subunit 6C-1	Cox6c2;Cox6c1	8.4548	-2	0	0	0	1150600	0	575300
Cilia and flagella associated protein 77;	Cfap77;	32.172	-2	0	0	1738100	0	0	869050
Nardilysin convertase	Nrdc;	127.88	-2	0	0	629310	938400	0	783855
Spectrin alpha chain, non-erythrocytic 1;Spectrin, alpha, non-erythrocytic 1;	Sptan1;	284.63	-2	0	0	37409	0	0	18704.5
Histone H2B	H2bu1;Hist3h2ba	13.908	-2	0	0	1851200	0	0	925600
Serine peptidase inhibitor, Kunitz type 4	Spint4	16.727	-2	0	0	0	6818100	0	3409050
Alpha-internexin	Ina	56.115	-2	0	0	226710	0	0	113355
Uncharacterized LOC102553785	LOC102553785	57.686	-2	0	0	278050	0	0	139025
