# Supplementary material for: G6PD facilitates axon regeneration via clathrin-mediated endocytosis
Source: J Biol Chem. 2026 Mar 4;302(4):111345. doi: 10.1016/j.jbc.2026.111345 (PMC13059121; doi:10.1016/j.jbc.2026.111345)
Supplement: Table S2 [file mmc3.xlsx]

## Sheet: co_ip_enrich_kegg
Table S2. KEGG pathway enrichment analysis of genes specifically binding to G6PD.
Pathway	RichFactor	FoldEnrichment	zScore	pvalue	p.adjust	qvalue	geneID	Count
Endocytosis	0.0581818	13.3467	13.7197	1.63369e-14	2.94064e-12	2.5967e-12	Cltc/Cltb/Clta/Ap2b1/Ap2a1/Ap2m1/Chmp4b/Chmp1a/Chmp2a/Ist1/Dnajc6/Arpc5l/Arpc2/Chmp2b/Vps4a/Chmp5	16
Endocrine and other factor-regulated calcium reabsorption	0.118644	27.2165	13.3599	5.45339e-09	4.90805e-07	4.33401e-07	Cltc/Cltb/Clta/Ap2b1/Ap2a1/Ap2m1/Atp1a2	7
Synaptic vesicle cycle	0.0759494	17.4225	9.69286	1.08626e-06	4.88815e-05	4.31644e-05	Cltc/Cltb/Clta/Ap2b1/Ap2a1/Ap2m1	6
Bacterial invasion of epithelial cells	0.0759494	17.4225	9.69286	1.08626e-06	4.88815e-05	4.31644e-05	Cltc/Cltb/Clta/Arpc5l/Arpc2/Ctnnb1	6
Virion - Hepatitis viruses	0.0784314	17.9918	8.04766	6.83463e-05	0.00246047	0.00217269	Chmp4b/Chmp1a/Ist1/Vps4a	4
Huntington disease	0.0232558	5.33479	5.40475	0.000105869	0.00317608	0.00280461	Cltc/Cltb/Clta/Ap2b1/Ap2a1/Ap2m1/Ndufa7/Uqcrq	8
Necroptosis	0.0331492	7.60428	5.92789	0.000125617	0.00323014	0.00285235	Chmp4b/Chmp1a/Chmp2a/Chmp2b/Vps4a/Chmp5	6
Viral life cycle - HIV-1	0.0461538	10.5875	5.1296	0.00280984	0.0632213	0.055827	Chmp4b/Nup153/Vps4a	3
Cytoskeleton in muscle cells	0.0215517	4.94388	4.01724	0.00325655	0.065131	0.0575134	Dsp/Eno1/Atp1a2/Tpm2/Csrp1	5
Salmonella infection	0.0186567	4.27977	3.59665	0.00599637	0.0983013	0.0868041	Pik3c2a/Mapk3/Arpc5l/Arpc2/Ctnnb1	5
Hepatitis B	0.0236686	5.42949	3.83965	0.00616245	0.0983013	0.0868041	Ywhaq/Ywhaz/Mapk3/Ddx3x	4
Hepatitis C	0.0232558	5.33479	3.79129	0.00655342	0.0983013	0.0868041	Ywhaq/Ywhaz/Mapk3/Ctnnb1	4
Amyotrophic lateral sclerosis	0.0147059	3.37347	3.23258	0.00820572	0.106212	0.0937893	Nup153/Ndufa7/Uqcrq/Atxn2l/Chmp2b/Fus	6
Cardiac muscle contraction	0.0309278	7.09472	3.9893	0.00860606	0.106212	0.0937893	Atp1a2/Tpm2/Uqcrq	3
Fc gamma R-mediated phagocytosis	0.0306122	7.02232	3.96236	0.00885098	0.106212	0.0937893	Mapk3/Arpc5l/Arpc2	3
Thyroid cancer	0.05	11.4698	4.38929	0.0130625	0.145001	0.128042	Mapk3/Ctnnb1	2
Aldosterone-regulated sodium reabsorption	0.0487805	11.19	4.32528	0.0136946	0.145001	0.128042	Mapk3/Atp1a2	2
Oocyte meiosis	0.0252101	5.78309	3.47118	0.0149539	0.148301	0.130956	Ywhaq/Ywhaz/Mapk3	3
Viral carcinogenesis	0.018018	4.13326	3.12055	0.015654	0.148301	0.130956	Ywhaq/Ywhaz/Mapk3/Ddx3x	4
Thyroid hormone signaling pathway	0.0238095	5.46181	3.33297	0.0174047	0.156643	0.138322	Mapk3/Atp1a2/Ctnnb1	3
Lysosome	0.0220588	5.0602	3.15248	0.0212743	0.182351	0.161023	Cltc/Cltb/Clta	3
Yersinia infection	0.0215827	4.95099	3.10176	0.0225201	0.184255	0.162705	Mapk3/Arpc5l/Arpc2	3
Adrenergic signaling in cardiomyocytes	0.0196078	4.49796	2.88294	0.0288529	0.223566	0.197418	Mapk3/Atp1a2/Tpm2	3
Endometrial cancer	0.0322581	7.39987	3.34371	0.0298088	0.223566	0.197418	Mapk3/Ctnnb1	2
